# Supplementary material for: Unsalable Vegetables Ensiled With Sorghum Promote Heterofermentative Lactic Acid Bacteria and Improve in vitro Rumen Fermentation
Source: Front Microbiol. 2022 May 12;13:835913. doi: 10.3389/fmicb.2022.835913 (PMC9133931; doi:10.3389/fmicb.2022.835913)
Supplement: Supplementary file 1 [file Data_Sheet_1.xlsx]

## Sheet: Supplementary Table 1
Supplementary Table 1. Archaeal and bacterial microbial profile of pre-ensiled sorghum with 0, 30 or 60% DM carrot or pumpkin, with or without a probiotic inoculant.
	Control		Carrot				Pumpkin
	0		30		60		30		60					P-value								NO				YES					P-value
Genus	NO	YES	NO	YES	NO	YES	NO	YES	NO	YES		SEM		VEG	LEVEL	VEG*LEVEL	PROB	VEG*PROB	LEVEL*PROB	VEG*LEVEL*PROB		0	30	60		0	30	60	SEM		LEVEL	PROB	LEVEL*PROB
g__Pantoea	73.9253	73.9775	8.8582	5.5851	3.0604	3.2366	59.5874	35.4457	14.5569	14.2313		6.09454		0.9339	<0.01	0.9739	0.6294	0.9339	0.9926	0.9739
g__Klebsiella	0.4052	2.9761	15.1996	12.2497	9.386	7.9485	2.8547	15.9659	27.989	29.5396		2.00089		0.89	0.0399	0.95	0.9901	0.89	0.8563	0.95
g__Pseudomonas	9.2581	7.0344	15.7381	20.8154	13.2757	13.8907	8.576	13.431	12.2039	13.8674		4.13177		0.3054	0.9345	0.6481	0.7126	0.1513	0.2385	0.5589
g__Pectobacterium	0	0	0.2525	0	1.0615	0.5474	0	4.6022	12.8275	12.3348		1.38908		<0.01	0.0258	0.0258	0.5019	0.5019	0.8622	0.8622
o__Enterobacterales	0	0.704	6.4199	10.412	3.9369	3.2307	0	2.9647	2.4868	2.8867		1.43962		0.1462	0.4431	0.5627	0.2639	0.1576	0.702	0.487
g__Staphylococcus	0.60775	0.13869	0.16447	0	0.01308	0.01143	0.20647	2.79067	2.81889	3.42733		0.569532		0.0268	0.1464	0.1464	0.2177	0.2177	0.2995	0.2995
g__Acinetobacter	0.44814	0.65284	1.01061	1.43316	0.72413	0.63795	1.29841	2.7751	3.39122	5.26553		0.666844		<0.01	<0.01	<0.01	<0.01	<0.01	<0.01	<0.01
g__Stenotrophomonas	0.08997	0.66715	2.46156	6.70382	3.31445	2.8111	0.13765	2.56911	1.584	1.5581		1.46629		0.0019	0.0126	0.0137	0.7588	0.7836	0.0248	0.0269
g__Citrobacter	0	0	0.70334	0.64103	1.04344	1.56446	0	2.54415	0.77315	0		0.78345		0.0076	<0.01	<0.01	0.2785	0.2785	0.2908	0.2908
g__Serratia	1.83248	0.22681	0.04208	0	0.04153	0.04737	0	2.3498	1.73792	0.85044		0.481486		0.005	0.1008	0.1008	0.7313	0.7313	0.4463	0.4463
f__Enterobacteriaceae	3.34247	0	0.52232	0	1.20404	1.23635	0	2.34578	3.49732	2.8561		0.700204		0.0803	0.3722	0.3722	0.9041	0.9041	0.502	0.502
g__Enterococcus	0.33189	0.11706	0.99158	0.52771	2.70224	2.90627	0	1.71457	1.38699	1.5481		0.918488		0.0036	0.3508	0.0752	0.8088	0.9896	0.7268	0.7773
g__Myroides	0.06331	0	0	0	0	0	0.67953	1.50072	1.28216	1.31187		0.0828092		1	<0.01	1	<0.01	1	<0.01	1
g__Chryseobacterium	0.23136	0.34775	0.43938	0.16128	0.19094	0.22484	0	1.37029	0.05748	0.09465		0.198314		0.0257	0.1298	0.1409	0.9042	0.8739	0.5815	0.5518
g__Bacillus	0.43337	0.26339	0.06913	0.4008	0.10132	0.07024	1.10117	1.11832	1.0173	1.31566		0.32046		0.0188	0.1248	0.103	0.592	0.4528	0.4082	0.4768		1.83248	0.02104	0.72008		0.22681	1.1749	0.3686	0.441417		0.5027	0.4667	0.0233
g__Exiguobacterium	0.70041	0.34387	0	0.19576	0	0	0.17206	0.66437	0.26438	0.3304		0.208266		0.0444	0.0258	0.0301	0.701	0.9902	0.9047	0.7213
g__Sphingomonas	1.32774	1.48218	0.07214	0.06993	0.17161	0.27099	0.13765	0.54215	0.18246	0.05096		0.145294		0.4949	0.3777	0.5883	0.6871	0.4949	0.1051	0.5883
g__Vagococcus	0	0	0	0	0	0	0	0.47907	1.77326	0.43336		0.125556		0.3382	0.2841	0.7785	0.6859	0.6221	0.8645	0.7336
g__Lonsdalea	0	0	0	0	0	0	0	0.46257	1.8735	1.85157		0.212976		0.1014	0.3004	0.3004	0.1524	0.1524	0.3289	0.3289
g__Glutamicibacter	0	0	0	0	0.0066	0	0	0.43292	0.82128	0.2705		0.113728		0.03	0.1309	0.1309	0.9053	0.9053	0.8261	0.8261
g__Weissella	0.254	0.3951	15.008	23.9481	19.7262	20.9856	0.715	0.3447	0.572	0.3644		1.87422		0.9763	0.0986	0.999	0.29	0.9763	0.1881	0.999
o__Lactobacillales	0	0	0.68336	0.62571	1.67846	2.1306	0	0.29437	0	0		0.552972		0.7017	<0.01	0.5071	<0.01	0.8037	<0.01	0.9832
g__Lactococcus	0	0.03658	0.35306	0.08737	1.56484	2.10632	0	0.28582	0.08954	0.10014		0.47116		0.7847	0.1693	0.9276	0.1313	0.9553	0.1419	0.9968
g__Paenibacillus	0.18992	0.27854	0.06613	0.00839	0.01075	0.00602	0.19724	0.27736	0.87552	1.39636		0.180426		1	<0.01	1	0.0372	1	0.0209	1
g__Cellulomonas	0.10283	0	0.01803	0	0.04983	0	0	0.25214	0	0.13376		0.0855382		0.0429	<0.01	0.2317	0.8917	0.8054	0.218	0.3598
f__Comamonadaceae	0	0	0.12865	0.41523	0.54639	0.97203	0	0.23129	0.20178	0.36145		0.26616		0.4529	0.0274	0.4712	0.7173	0.5167	0.8256	0.6414
g__Sphingobacterium	0	0.73668	0.24271	0.18741	0.03987	0	0.17258	0.16821	0.13312	0.12739		0.0960998		0.0009	0.0093	<0.01	0.2754	0.3106	0.6136	0.567
g__Prevotella	0	0	0.65596	0.19315	2.26891	4.0223	0.2712	0.14718	0	0		1.04841		<0.01	<0.01	<0.01	0.07	0.07	<0.01	<0.01
f__Alcaligenaceae	0	0.27802	0	0	0.02326	0	0	0.12607	0.34932	0.33121		0.136894		0.0141	0.121	0.1226	0.6433	0.7082	0.5482	0.6189
g__Lactobacillus	0	0.53435	2.28864	0.04476	2.77858	2.6639	0	0.10513	0.33035	0		0.790484		0.9621	<0.01	0.9975	0.0007	0.9621	<0.01	0.9975
g__Saccharibacillus	0	0	0	0	0	0.06526	0	0.10513	0.1945	0.1411		0.0349244		0.9905	0.143	0.9751	0.1618	0.859	0.116	0.992
g__Dickeya	0	0	8.25127	2.14467	7.67481	9.62209	0.44379	0	0	0		2.78275		0.0879	0.1082	0.0864	0.7549	0.7052	0.7108	0.7464
g__Yersinia	0	0	2.91574	3.73907	3.22479	3.30702	0	0	0.15941	0		0.883836		0.1914	0.0538	0.1719	0.7368	0.8967	0.8836	0.9816
g__Leuconostoc	0	0	1.90849	1.54626	2.04106	2.66646	0.14793	0	0.09344	0.01911		0.308738		<0.01	<0.01	<0.01	0.0253	0.0108	<0.01	0.006
g__Novosphingobium	0	0	2.13697	1.03218	2.56355	2.4871	0	0	0.11956	0		0.662942		<0.01	0.0104	0.0104	0.0297	0.0297	<0.01	<0.01
g__Clostridium_sensu_stricto_1	0	0	1.17935	0.43881	1.24647	2.27762	0	0	0.03985	0		0.585214		<0.01	<0.01	<0.01	0.4762	0.4762	0.5784	0.5784
g__Duganella	0	0	1.33187	1.93288	1.0567	1.3564	0	0	0	0		0.373894		0.2833	0.5145	0.1949	0.3157	0.4279	0.1619	0.1226
g__Raoultella	1.63276	1.53442	0.43073	0.10909	0.45199	1.00748	0	0	0.19585	0.2551		0.19894		0.0084	0.1215	0.1215	0.6956	0.6956	0.4257	0.4257
g__Tolumonas	0	0	0.55026	0.16889	0.89026	1.00587	0	0	0	0		0.242868		<0.01	0.028	0.0057	0.3118	0.1137	0.1694	0.2553
g__SN8	0	0	0.31287	0.11899	0.48026	0.59834	0	0	0	0		0.178952		0.9097	<0.01	0.9859	0.1195	0.9097	0.0672	0.9859
f__Pectobacteriaceae	0	0	0.46936	0.08392	0.87461	0.46511	0	0	0	0		0.315934		0.7499	0.1539	0.7931	0.5955	0.6171	0.4589	0.8596		0	0.35167	0.93533		0	1.59259	0.93867	0.54644		0.1669	0.3643	0.4512
g__Kosakonia	0	0	0.56159	0.2495	0.26213	0.41718	0	0	0	0		0.128274		0.0257	0.0789	0.0671	0.7268	0.9594	0.9587	0.8742
g__Herbaspirillum	0	0	0.43284	0.03357	0.29693	0.38396	0	0	0	0		0.08546		0.0724	0.0413	0.0344	0.0685	0.3103	0.3964	0.0998
o__Veillonellales	0	0	0.04208	0	0.152	0.35352	0	0	0	0		0.108678		0.0343	0.0294	0.1733	0.0422	0.385	<0.01	0.2078
g__Lachnoclostridium	0	0	0.21109	0	0.18312	0.33203	0	0	0	0		0.104846		<0.01	0.0393	0.0393	0.3135	0.3135	0.1427	0.1427
g__Achromobacter	0	0	0.31597	1.20186	0.16632	0.32523	0.10323	0	0.07174	0.49279		0.197592		0.4774	0.0731	0.2009	0.0636	0.0319	0.1917	0.0173
g__Azotobacter	0	0	4.12549	0.1497	1.1294	0.23644	0	0	0	0		0.92048		0.0675	0.244	0.244	0.8676	0.8676	0.4915	0.4915		0.037984	0	0.030811		0.043898	0.004196	0	0.015933		0.0801	0.6021	0.4192
g__Gluconobacter	0	0	0.10219	0.35124	0.34956	0.23584	0	0	0	0		0.096938		<0.01	<0.01	<0.01	0.9703	0.6597	0.4898	0.551
g__Buttiauxella	0	0	0.91906	0.17063	0.24899	0.19648	0	0	0	0		0.177576		0.0082	<0.01	0.0448	0.3541	0.9133	0.5402	0.1083
g__Allorhizobium	0.22963	0.58738	0.14427	0.12334	0.16856	0.12321	0	0	0.03188	0.03822		0.120056		0.0534	0.0766	0.0766	0.3524	0.3524	0.1634	0.1634		0.03798	0	0.02938		0.23749	0	0	0.052756		0.0364	0.2035	0.089
g__Xanthomonas	0	0	0.09919	0.31071	0.13618	0.12171	0	0	0	0		0.0630142		<0.01	<0.01	<0.01	0.1528	0.1221	0.2754	0.2213
g__Sphingobium	0	0	0.02705	0.07552	0.15348	0.11993	0	0	0	0		0.072762		0.427	<0.01	0.7123	0.2183	0.427	0.8133	0.7123
g__Cloacibacterium	0	0	0.19358	0	0.06408	0.0919	0	0	0	0		0.019604		0.6462	0.3881	0.7945	0.8247	0.6462	0.0739	0.7945
g__Bacteroides	0	0	0	0	0.064289	0.056398	0	0	0.017804	0		0.021446		0.009	0.1166	0.1166	0.386	0.386	0.4031	0.4031
f__Methylophilaceae	0	0	0.090171	0.034546	0.012255	0.055368	0	0	0	0		0.0291908		0.0081	0.0425	0.0425	0.7588	0.7588	0.7589	0.7589
g__Acetobacter	0	0	0	0.04476	0.24866	0.04812	0	0	0	0		0.0463404		<0.01	0.0459	0.0569	0.5834	0.6538	0.8321	0.7965
g__Pseudoxanthomonas	0	0	0.033063	0.036364	0.056102	0.047369	0	0	0	0.054665		0.034119		0.5281	<0.01	0.2121	0.2024	0.7343	0.5403	0.3216
g__Cellulosimicrobium	0.9663	1.0272	0	0.07267	0	0.0245	0	0	0	0.05096		0.156526		0.263	<0.01	0.7211	0.1405	0.8651	0.0777	0.9881
g__Chishuiella	0	0	0	0	0	0.0196	0	0	0.19281	0.47344		0.0204866		1	<0.01	1	<0.01	1	<0.01	1		0	0.15643	0.28815		0	0.0595	0.359	0.144103		0.0869	0.9419	0.8404
g__Thermomonas	0	0	0.12162	0	0	0.01402	0.13765	0	0	0		0.0475146		0.82	0.2146	0.401	0.4291	0.6391	0.4296	0.2371
g__Flavobacterium	0.07597	0	0	0.48451	0.05667	0	0	0	0	0.11844		0.10842		0.1117	0.0642	0.5132	0.9559	0.6261	0.1066	0.8781
g__Brevibacterium	0.03798	0.23749	0	0	0.03313	0	0	0	0.02374	0		0.0890146		0.1085	0.341	0.341	0.4834	0.4834	0.8815	0.8815
g__Massilia	0	0.073164	0	0	0.027901	0	0	0	0.089021	0		0.0372778		<0.01	<0.01	<0.01	0.1006	0.2167	0.6986	0.5906
g__Methylobacterium	0.037984	0.043898	0	0.008392	0.015743	0	0	0	0.053412	0		0.0257732		0.1944	0.0418	0.4429	0.2554	0.7349	0.7104	0.9306
f__Rhizobiaceae	0	0.17812	0	0	0.00997	0	0.22189	0	0	0		0.0865388		<0.01	<0.01	<0.01	0.5023	0.3322	0.3842	0.4034
g__Asaia	0.06331	0.13985	0	0	0.00997	0	0	0	0	0		0.0247		0.3867	0.4	0.6576	0.4676	0.3867	0.2381	0.6576
g__Paracoccus	0.15328	0.45549	0	0	0.00664	0	0	0	0	0		0.0393104		<0.01	<0.01	0.9554	<0.01	0.979	0.9997	0.9997
g__Ochrobactrum	0.14139	0	0	0.14643	0	0	0	0	0.13312	0.12102		0.0637424		0.1713	0.2118	0.2118	0.681	0.681	0.6949	0.6949		0	0.04959	0.08171		0	0.15536	0.07302	0.055657		0.2018	0.4852	0.5382
g__Brevundimonas	0	0.21217	0.0304	0.04606	0	0	0	0	0	0		0.0785474		0.6362	0.7463	0.1096	0.516	0.4884	0.1022	0.6867
g__Leucobacter	0	0	0	0.03916	0	0	0.20647	0	0.1543	0.04459		0.0680966		0.1614	0.4191	0.4191	0.954	0.954	0.923	0.923
g__Brachybacterium	0.23136	0.18291	0	0.01919	0	0	0	0	0	0.07289		0.109122		0.7552	<0.01	0.9069	<0.01	0.7552	<0.01	0.9069
g__Alcaligenes	0	0.11292	0	0.01678	0	0	0	0	0	0		0.0151054		0.1238	0.3352	0.2203	0.2018	0.7879	0.3163	0.9376		0	0	0.1492		0	0.02238	0.02887	0.0409013		0.0717	0.3406	0.1777
g__Halotalea	0.07597	0.16964	0.06312	0	0	0	0.36982	0	0.06528	0		0.11913		<0.01	<0.01	<0.01	0.0447	0.0165	0.2367	0.0352
g__Alkanindiges	0	1.21393	0	0	0	0	0	0	0	0		0.0961112		1	0.0431	1	0.3677	1	0.4507	1
g__Luteimonas	0	0.42305	0	0	0	0	0	0	0	0		0.00579943		0.0076	0.0024	0.0101	0.1315	0.9878	0.217	0.8708
g__Devosia	0.33285	0.25976	0	0	0	0	0.20647	0	0.04748	0		0.088824		<0.01	<0.01	<0.01	0.5633	0.5633	0.68	0.68
g__Izhakiella	0.43702	0.16115	0	0	0	0	0	0	0	0		0.169588		0.0127	0.4399	0.1706	0.3067	0.3882	0.0056	0.0785
g__Xylophilus	0.82587	0.14633	0	0	0	0	0	0	0	0		0.168924		<0.01	0.0301	0.0346	0.8126	0.7354	0.9263	0.9481
g__Empedobacter	0	0	0	0	0	0	0	0	0.25047	0.53463		0.0721134		0.297	0.1103	0.4238	0.5993	0.9552	0.5115	0.993
g__Facklamia	0	0	0	0	0	0	0	0	0.21231	0.15029		0.0242386		0.0867	0.0736	0.3515	0.1763	0.7985	0.2328	0.8488

## Sheet: Supplementary Table 2
Supplementary Table 2. Profile of the archaeal and bacterial microbial communities of ensiled sorghum with 0, 30 or 60% DM carrot or pumpkin, with or without a probiotic inoculant.
	Control		Carrot				Pumpkin
	0		30		60		30		60					P-value								LEVEL × PROB
Genus	NO	YES	NO	YES	NO	YES	NO	YES	NO	YES		SEM		VEG	LEVEL	VEG × LEVEL	PROB	VEG × PROB	LEVEL × PROB	VEG × LEVEL × PROB		0		30		60
g__Lactobacillus	14.8466	46.5464	98.3378	99.2662	98.3023	96.6756	90.5314	94.7383	89.382	93.9608		2.5637		0.0191	<0.01	0.2005	<0.01	0.3092	<0.01	0.7071		NO	YES	NO	YES	NO	YES	SEM	P-value
g__Weissella	43.6635	20.1546	0.7181	0.1778	0.267	0.683	1.9987	0.9804	0.8982	1.5443		3.66192		0.7844	<0.01	0.9786	<0.01	0.9848	<0.01	0.9976
g__Klebsiella	3.26383	1.49513	0.19754	0.0631	0.19774	0.25945	1.78559	0.81678	1.2083	1.00015		0.320748		<0.01	<0.01	0.0561	<0.01	0.3426	0.0075	0.651		0.065631	0	0.003497	0	0.007771	0.032939	0.0114647	<0.01
g__Leuconostoc	0.28208	0.15104	0.04507	0.06115	0.05496	0.37055	0.91299	0.52729	2.05304	0.70479		0.154064		<0.01	<0.01	<0.01	0.0086	0.0021	0.2113	0.0065
g__Pediococcus	26.9519	12.0428	0	0	0	0	1.3603	0.1841	1.1762	0.3562		2.31634		0.7101	<0.01	0.9641	<0.01	0.8091	<0.01	0.9831
g__Lactococcus	0.57723	0.17019	0.00501	0	0.06393	0.1236	0.25241	0.14896	0.91959	0.32767		0.084687		0.0003	<0.01	<0.01	<0.01	0.0249	0.034	0.0412
g__Pantoea	6.21102	4.16359	0.29493	0.11305	0.19213	0	0.51403	0.48458	0	0.31163		1.41467		0.888	<0.01	0.9879	0.4125	0.8965	0.5232	0.992
g__Lonsdalea	0	0	0	0	0	0	0	0.03148	0	0.30526		0.0532965		0.0939	0.1322	0.1322	0.0939	0.0939	0.1322	0.1322
f__Leuconostocaceae	0	0	0	0	0	0	0.58743	0.26908	0.37425	0.20163		0.182758		0.043	0.2728	0.2728	0.4559	0.4559	0.8277	0.8277		0.10005	0.01225	0.03905	0.03398	0.03107	0.04438	0.0228645	0.0889
g__Pectobacterium	0	0	0	0	0	0.03476	0.10909	0.2203	0.1497	0.13363		0.0598855		0.0162	0.1267	0.1664	0.5456	0.7776	0.7841	0.6356
g__Acinetobacter	0.10005	0.01225	0	0.02171	0.00222	0	0.0781	0.04625	0.11762	0.11095		0.0194102		0.0003	0.2658	<0.01	0.0132	0.408	0.0137	0.5707		0.26265	0.02783	0.02425	0.02857	0.01337	0.02485	0.0441032	0.0184
f__Enterobacteriaceae	0	0	0	0	0.00153	0	0.01958	0.28748	0	0.09075		0.017672		<0.01	0.0001	<0.01	<0.01	<0.01	<0.01	<0.01
f__Bacillaceae	0	0	0	0	0	0	0.078324	0	0	0.087595		0.0262926		0.0942	0.4578	0.4578	0.9212	0.9212	0.1285	0.1285		0.025072	0.00334	0	0	0	0	0.0010871	<0.01
g__Pseudomonas	0.11983	0.0636	0.01836	0.00657	0.08015	0.09699	0.04476	0.00787	0.24594	0.07881		0.0451541		0.2868	0.0172	0.5038	0.0701	0.2081	0.7346	0.3416		0.16347	0.03785	0	0.01271	0	0.00928	0.0226849	0.0073
g__Stenotrophomonas	0.05398	0.04342	0.2283	0.0327	0.11659	0.20747	0.14965	0.16778	0.38494	0.06339		0.081844		0.5386	0.0763	0.8708	0.1574	0.4995	0.656	0.0556
g__Sphingobacterium	0.022803	0.015585	0	0	0	0	0.061756	0.014616	0	0.055659		0.018314		0.0597	0.902	0.3411	0.9277	0.8962	0.178	0.1875
g__Bacillus	0.26265	0.02783	0.03312	0.01315	0	0.00709	0.01539	0.044	0.05346	0.05149		0.075647		0.6815	0.0724	0.8897	0.1084	0.8835	0.0696	0.9594
f__Planococcaceae	0	0	0	0	0	0.04779	0.13567	0	0.06416	0.04603		0.0443452		0.2237	0.423	0.5676	0.5061	0.216	0.4029	0.5682		0.021261	0.005566	0.004128	0	0	0	0.00218254	0.0055
g__Anaerocolumna	0	0	0	0	0	0.05359	0.01119	0	0.2994	0.03644		0.0279595		0.0102	<0.01	0.0059	0.0419	0.0052	0.0381	<0.01
f__Comamonadaceae	0.065631	0	0	0	0.010361	0.037904	0.006993	0	0	0.025492		0.0197406		0.8227	0.1202	0.863	0.2387	0.8977	0.0181	0.9917
g__Lachnoclostridium	0.02776	0.15455	0	0	0.00625	0.1807	0	0	0.06416	0.0239		0.098432		0.7783	0.4169	0.9232	0.2801	0.5434	0.6662	0.6918		0.30016	0.12903	0.02265	0	0.03743	0.03408	0.0305143	0.0255
g__Myroides	0	0	0	0	0	0	0.023777	0.046406	0	0.015933		0.0108067		0.0401	0.0902	0.0902	0.3259	0.3259	0.7521	0.7521		0.4509	0.23549	0	0	0	0	0.00918871	<0.01
g__Cellulosimicrobium	0.16347	0.03785	0	0	0	0.00575	0	0.02541	0	0.01458		0.037689		0.799	<0.01	0.971	0.1428	0.799	0.0348	0.971
f__Alcaligenaceae	0.2728	4.16779	0	0	0	0	0	0.01124	0	0.01434		1.64249		0.9965	0.1278	1	0.1965	0.9965	0.1946	1		3.26383	1.49513	0.99156	0.43994	0.45038	0.55573	0.301618	0.018
g__Paenibacillus	0.049813	0.044275	0	0	0	0.023172	0.084359	0.004495	0	0.013118		0.0225731		0.3362	0.0937	0.2719	0.5007	0.275	0.2333	0.4195
g__Proteus	0	0.013359	0	0	0	0	0	0	0	0.011153		0.00611331		0.6105	0.3282	0.7711	0.0998	0.6105	0.3282	0.7711
f__Lachnospiraceae	0	0	0	0	0	0	0.07832	0.14147	0.18178	0.01115		0.0413953		0.0136	0.1621	0.1621	0.4708	0.4708	0.1685	0.1685		14.8466	46.5464	94.4346	97.0023	96.0722	95.5897	2.0135	<0.01
g__Brevibacillus	0.010707	0	0	0	0	0.007241	0.013986	0	0	0.007966		0.00708076		0.5624	0.9242	0.7397	0.4293	0.6011	0.2056	0.7173
g__Enterococcus	0.30016	0.12903	0	0	0	0.05679	0.04531	0	0.1497	0		0.0443194		0.3885	<0.01	0.7704	0.0084	0.1281	0.0719	0.273
g__Staphylococcus	0.02005	0.01141	0	0	0	0	0.04336	0.04124	0.13901	0		0.0189911		0.005	0.3867	0.0685	0.0329	0.0532	0.0523	0.039
g__Achromobacter	0.030846	0.006679	0	0	0	0.029297	0.008392	0	0.042772	0		0.0173326		0.724	0.3389	0.9632	0.2674	0.207	0.6822	0.3223
g__Clostridium_sensu_stricto_1	0.02005	0	0	0	0.018502	0.087961	0.02856	0.021442	0.032079	0		0.0273043		0.8024	0.4147	0.3141	0.9195	0.2755	0.6237	0.3842
g__Citrobacter	0	0	0	0	0	0	0.11469	0.24146	0	0		0.0332052		0.009	<0.01	<0.01	0.2945	0.2945	0.3297	0.3297
o__Enterobacterales	0	0	0	0.17495	0.19628	0.12543	0	0.06296	0	0		0.0547886		0.0413	0.1415	0.1575	0.3988	0.8332	0.1565	0.5187
g__Sphingomonas	0.13096	0.02684	0.00501	0	0.01456	0.01905	0.0042	0.01155	0	0		0.0147332		0.6641	<0.01	0.5678	<0.01	0.8808	<0.01	0.918
g__Halotalea	0.013881	0	0.035057	0	0	0	0	0.003375	0	0		0.0112358		0.4343	0.4924	0.5333	0.1541	0.3456	0.5815	0.4045		26.9519	12.0428	0.6801	0.0921	0.2941	0.1425	1.33938	<0.01
g__Novosphingobium	0.04851	0	0	0	0.02235	0.11836	0.01954	0	0	0		0.0427369		0.4319	0.6156	0.3941	0.8926	0.4531	0.3198	0.7195
g__Dickeya	0.1886	0	0	0	0.14022	0.23127	0	0	0	0		0.079282		0.203	0.196	0.2123	0.3206	0.7477	0.1278	0.901
g__Prevotella	0.05704	0.01528	0	0	0.01789	0.13592	0	0	0	0		0.0373212		0.2595	0.2988	0.2924	0.7955	0.3821	0.2079	0.4715
g__Yersinia	0.04349	0	0.01502	0	0.02911	0.11565	0	0	0	0		0.0144258		0.0074	0.0254	0.0076	0.764	0.1796	<0.01	0.0626		0.45166	0.18021	0	0	0	0	0.0266477	<0.01
g__Duganella	0	0	0.01336	0.04198	0.13385	0.11407	0	0	0	0		0.0363176		0.0328	0.0805	0.0805	0.9455	0.9455	0.8971	0.8971
g__Chryseobacterium	0.051865	0.016698	0	0	0	0.004106	0	0	0	0		0.0163298		0.9438	0.0168	0.995	0.2668	0.9438	0.2333	0.995		0.13096	0.02684	0.0046	0.00577	0.01092	0.01143	0.00895821	<0.01
g__Devosia	0.021261	0.005566	0.008257	0	0	0	0	0	0	0		0.00345211		0.5058	<0.01	0.6323	0.0059	0.5058	0.019	0.6323
g__Kosakonia	0.22226	9.93195	0	0	0	0	0	0	0	0		3.91403		1	0.1465	1	0.1793	1	0.1692	1
g__Fructobacillus	0.4509	0.23549	0	0	0	0	0	0	0	0		0.0160666		1	<0.01	1	<0.01	1	<0.01	1		43.6635	20.1546	1.3584	0.5791	0.4248	1.0275	2.10478	<0.01
g__Serratia	0.45166	0.18021	0	0	0	0	0	0	0	0		0.0465949		1	<0.01	1	0.0054	1	<0.01	1		0.043491	0	0.007512	0	0.021834	0.069393	0.0168178	0.0408
g__Brevundimonas	0.025072	0.00334	0	0	0	0	0	0	0	0		0.00190083		1	<0.01	1	<0.01	1	<0.01	1
